# Supplementary material for: Parent’s Perception of the Types of Support Given to Families with an Infant with Phenylketonuria
Source: Nutrients. 2023 May 16;15(10):2328. doi: 10.3390/nu15102328 (PMC10222195; doi:10.3390/nu15102328)
Supplement: Supplementary file 1 [file nutrients-15-02328-s001.zip]

Archive with 1 entries (1 files):
- nutrients-2379492-supplementary.pdf
